# Supplementary material for: Habitat association in the critically endangered Mangshan pit viper (Protobothrops mangshanensis), a species endemic to China
Source: PeerJ. 2020 Jul 1;8:e9439. doi: 10.7717/peerj.9439 (PMC7334975; doi:10.7717/peerj.9439)
Supplement: Supplemental Information 2 [file peerj-08-9439-s002.xlsx]

## Sheet: Sheet1
Transect ID	Starting point Latitude - N	Starting point longitude - E	End point Latitude - N	End point longitude - E	Transect length (m)	Date of detection - spring	Date of detection - summer	Date of detection - autumn
T1	24°59'12.89"	112°52'42.96"	24°59'28.99"	112°52'42.89"	500	2012-04-03	2012-07-01	2012-10-03
T2	24°59'25.69"	112°52'49.44"	24°59'42.01"	112°52'49.46"	500	2012-04-03	2012-07-01	2012-10-03
T3	24°59'6.39"	112°52'13.82"	24°59'16.01"	112°52'13.85"	300	2012-04-03	2012-07-01	2012-10-03
T4	24°59'19.24"	112°52'10.61"	24°59'29.01"	112°52'10.63"	300	2012-04-03	2012-07-01	2012-10-03
T5	24°59'9.52"	112°52'20.16"	24°59'22.49"	112°52'20.30"	400	2012-04-04	2012-07-02	2012-10-04
T6	24°59'9.48"	112°52'33.18"	24°59'19.32"	112°52'33.25"	300	2012-04-03	2012-07-01	2012-10-03
T7	24°59'19.36"	112°52'30.09"	24°59'28.99"	112°52'29.97"	300	2012-04-03	2012-07-01	2012-10-03
T8	24°59'38.67"	112°52'55.89"	24°59'48.51"	112°52'55.90"	300	2012-04-04	2012-07-02	2012-10-04
T9	24°59'28.96"	112°53'2.45"	24°59'38.51"	112°53'2.35"	300	2012-04-04	2012-07-02	2012-10-04
T10	24°59'6.32"	112°53'8.94"	24°59'16.09"	112°53'8.83"	300	2012-04-04	2012-07-02	2012-10-04
T11	24°59'6.24"	112°53'18.53"	24°59'16.04"	112°53'18.55"	300	2012-04-04	2012-07-02	2012-10-04
T12	24°59'3.09"	112°53'21.80"	24°59'12.85"	112°53'21.77"	300	2012-04-06	2012-07-03	2012-10-05
T13	24°59'19.23"	112°53'21.79"	24°59'29.00"	112°53'21.76"	300	2012-04-06	2012-07-03	2012-10-05
T14	24°59'28.96"	112°53'28.24"	24°59'38.66"	112°53'28.26"	300	2012-04-06	2012-07-03	2012-10-05
T15	24°59'6.31"	112°53'34.70"	24°59'16.07"	112°53'34.72"	300	2012-04-06	2012-07-03	2012-10-05
T16	24°58'43.80"	112°53'13.57"	24°58'34.14"	112°53'13.63"	300	2012-04-07	2012-07-05	2012-10-06
T17	24°58'24.31"	112°53'15.32"	24°58'8.21"	112°53'15.32"	500	2012-04-07	2012-07-05	2012-10-06
T18	24°58'14.86"	112°53'28.22"	24°58'4.95"	112°53'28.24"	300	2012-04-07	2012-07-05	2012-10-06
T19	24°58'21.12"	112°53'2.32"	24°58'8.17"	112°53'2.33"	400	2012-04-07	2012-07-05	2012-10-06
T20	24°58'21.33"	112°52'46.13"	24°58'8.06"	112°52'46.13"	400	2012-04-07	2012-07-05	2012-10-06
T21	24°58'24.47"	112°52'36.51"	24°58'11.42"	112°52'36.40"	400	2012-04-07	2012-07-05	2012-10-06
T22	24°58'20.25"	112°52'21.85"	24°58'6.39"	112°52'21.79"	400	2012-04-09	2012-07-07	2012-10-09
T23	24°58'5.07"	112°52'29.94"	24°57'52.51"	112°52'29.96"	400	2012-04-09	2012-07-07	2012-10-09
T24	24°58'56.82"	112°52'54.47"	24°58'47.09"	112°52'54.60"	300	2012-04-04	2012-07-02	2012-10-04
T25	24°58'59.92"	112°52'10.60"	24°58'50.18"	112°52'10.62"	300	2012-04-06	2012-07-03	2012-10-05
T26	24°58'47.01"	112°51'57.57"	24°58'37.40"	112°51'57.57"	300	2012-04-06	2012-07-03	2012-10-05
T27	24°58'30.87"	112°51'54.37"	24°58'21.15"	112°51'54.35"	300	2012-04-09	2012-07-07	2012-10-09
T28	24°58'14.65"	112°51'57.61"	24°58'4.94"	112°51'57.64"	300	2012-04-09	2012-07-07	2012-10-09
T29	24°58'21.30"	112°51'41.45"	24°58'8.20"	112°51'41.40"	400	2012-04-09	2012-07-07	2012-10-09
T30	24°58'5.05"	112°51'47.86"	24°57'55.66"	112°51'47.90"	300	2012-04-09	2012-07-07	2012-10-09
T31	24°59'1.79"	112°53'38.97"	24°59'11.89"	112°53'39.18"	300	2012-04-10	2012-07-08	2012-10-10
T32	24°59'3.14"	112°53'44.45"	24°59'16.04"	112°53'44.43"	400	2012-04-10	2012-07-08	2012-10-10
T33	24°59'3.01"	112°54'0.64"	24°59'16.02"	112°54'0.61"	400	2012-04-10	2012-07-08	2012-10-10
T34	24°58'59.93"	112°54'10.35"	24°59'19.36"	112°54'10.37"	500	2012-04-10	2012-07-09	2012-10-11
T35	24°58'58.08"	112°54'16.11"	24°59'8.21"	112°54'15.75"	300	2012-04-10	2012-07-09	2012-10-11
T36	24°59'3.03"	112°54'23.28"	24°59'19.27"	112°54'23.33"	500	2012-04-10	2012-07-09	2012-10-13
T37	24°58'46.96"	112°54'45.99"	24°58'56.62"	112°54'45.98"	300	2013-04-02	2013-07-01	2013-10-05
T38	24°58'49.02"北	112°54'48.78"	24°59'5.36"	112°54'48.35"	300	2013-04-02	2013-07-03	2013-10-05
T39	24°59'16.08"	112°54'52.38"	24°59'29.03"	112°54'52.41"	400	2013-04-02	2013-07-01	2013-10-05
T40	24°59'35.47"	112°54'29.82"	24°59'45.22"	112°54'29.75"	300	2013-04-03	2013-07-01	2013-10-05
T41	24°59'41.89"	112°54'16.83"	24°59'51.68"	112°54'16.78"	300	2013-04-03	2013-07-03	2013-10-07
T42	24°59'38.66"	112°53'57.41"	24°59'51.63"	112°53'57.41"	400	2013-04-03	2013-07-03	2013-10-07
T43	24°59'35.47"	112°54'3.85"	24°59'45.22"	112°54'3.85"	300	2013-04-03	2013-07-04	2013-10-08
T44	25° 0'1.38"	112°54'45.95"	25° 0'11.11"	112°54'45.94"	300	2013-04-03	2013-07-04	2013-10-08
T45	25° 0'7.84"	112°54'33.01"	25° 0'20.88"	112°54'32.98"	400	2013-04-03	2013-07-04	2013-10-08
T46	24°59'32.24"	112°54'42.74"	24°59'41.95"	112°54'42.72"	300	2013-04-05	2013-07-05	2013-10-12
T47	24°59'58.07"	112°54'58.93"	25° 0'7.77"	112°54'58.90"	300	2013-04-05	2013-07-05	2013-10-12
T48	24°59'58.14"	112°55'8.64"	25° 0'7.80"	112°55'8.63"	300	2013-04-05	2013-07-05	2013-10-12
T49	24°58'59.09"	112°54'0.66"	24°58'49.13"	112°54'0.65"	300	2013-04-07	2013-07-05	2013-10-12
T50	24°58'59.55"	112°53'52.68"	24°58'49.78"	112°53'52.71"	300	2013-04-07	2013-07-05	2013-10-12
T51	24°58'56.83"	112°54'3.86"	24°58'47.04"	112°54'3.87"	300	2013-04-07	2013-07-09	2013-10-13
T52	24°59'0.02"	112°54'23.27"	24°58'50.32"	112°54'23.31"	300	2013-04-07	2013-07-09	2013-10-13
T53	24°58'47.11"	112°54'39.44"	24°58'37.32"	112°54'39.52"	300	2013-04-07	2013-07-09	2013-10-13
T54	24°58'40.66"	112°54'23.35"	24°58'30.87"	112°54'23.32"	300	2013-04-07	2013-07-09	2013-10-13
T55	24°58'47.07"	112°55'0.63"	24°58'37.34"	112°55'0.44"	300	2013-04-08	2013-07-05	2013-10-15
T56	24°58'42.42"	112°54'55.66"	24°58'32.41"	112°54'55.66"	300	2013-04-08	2013-07-09	2013-10-15
T57	24°58'40.55"	112°54'52.44"	24°58'30.79"	112°54'52.44"	300	2013-04-08	2013-07-09	2013-10-16
T58	24°58'34.08"	112°54'58.90"	24°58'24.35"	112°54'58.92"	300	2013-04-08	2013-07-12	2013-10-16
T59	24°58'34.07"	112°55'5.40"	24°58'24.38"	112°55'5.38"	300	2013-04-08	2013-07-12	2013-10-15
T60	24°58'24.47"	112°55'15.10"	24°58'14.65"	112°55'15.07"	300	2013-04-08	2013-07-12	2013-10-16
T61	24°58'21.09"	112°55'18.30"	24°58'21.13"	112°55'27.98"	300	2013-04-09	2013-07-20	2013-10-18
T62	24°58'17.85"	112°55'31.31"	24°58'17.87"	112°55'41.06"	300	2013-04-09	2013-07-20	2013-10-18
T63	24°57'58.42"	112°55'8.53"	24°57'58.44"	112°55'18.35"	300	2013-04-09	2013-07-20	2013-10-18
T64	24°57'39.00"	112°55'8.52"	24°57'38.97"	112°55'18.26"	300	2013-04-09	2013-07-20	2013-10-18
T65	24°57'32.50"	112°55'8.39"	24°57'32.55"	112°55'21.42"	400	2013-04-09	2013-07-20	2013-10-21
T66	24°57'27.75"	112°55'24.72"	24°57'27.82"	112°55'34.42"	300	2013-04-09	2013-07-20	2013-10-21
T67	24°57'29.26"	112°55'37.73"	24°57'38.94"	112°55'37.77"	300	2013-04-12	2013-07-23	2013-10-21
T68	24°57'24.56"	112°55'44.25"	24°57'34.04"	112°55'44.21"	300	2013-04-12	2013-07-23	2013-10-22
T69	24°57'22.69"	112°55'53.95"	24°57'32.52"	112°55'53.96"	300	2013-04-12	2013-07-23	2013-10-22
T70	24°57'19.42"	112°56'0.42"	24°57'29.26"	112°56'0.40"	300	2013-04-12	2013-07-23	2013-10-22
T71	24°57'16.13"	112°56'10.07"	24°57'29.28"	112°56'10.20"	400	2013-04-12	2013-07-23	2013-10-22
T72	24°57'19.50"	112°56'19.86"	24°57'29.34"	112°56'19.83"	300	2013-04-12	2013-07-23	2013-10-22
T73	24°58'34.03"	112°55'31.28"	24°58'34.03"	112°55'40.99"	300	2014-04-01	2014-07-01	2014-10-06
T74	24°58'37.28"	112°55'28.03"	24°58'37.31"	112°55'40.97"	400	2014-04-01	2014-07-01	2014-10-06
T75	24°58'41.16"	112°55'33.16"	24°58'52.29"	112°55'32.91"	300	2014-04-01	2014-07-03	2014-10-06
T76	24°58'27.62"	112°55'50.68"	24°58'27.59"	112°56'0.43"	300	2014-04-01	2014-07-03	2014-10-06
T77	24°58'14.61"	112°56'0.39"	24°58'4.94"	112°56'0.38"	300	2014-04-01	2014-07-01	2014-10-06
T78	24°58'57.86"	112°55'2.16"	24°59'7.65"	112°55'2.13"	300	2014-04-01	2014-07-03	2014-10-06
T79	24°58'59.96"	112°55'7.09"	24°59'9.67"	112°55'6.92"	300	2014-04-02	2014-07-05	2014-10-07
T80	24°59'6.33"	112°55'16.64"	24°59'16.14"	112°55'16.41"	300	2014-04-02	2014-07-05	2014-10-07
T81	24°59'6.38"	112°55'24.89"	24°59'16.18"	112°55'24.85"	300	2014-04-02	2014-07-05	2014-10-07
T82	24°59'19.34"	112°55'21.56"	24°59'29.09"	112°55'21.60"	300	2014-04-02	2014-07-05	2014-10-07
T83	24°59'22.53"	112°55'28.08"	24°59'32.26"	112°55'28.09"	300	2014-04-02	2014-07-06	2014-10-08
T84	24°59'16.08"	112°55'34.55"	24°59'25.77"	112°55'34.52"	300	2014-04-02	2014-07-06	2014-10-08
T85	24°59'2.46"	112°55'35.16"	24°59'12.39"	112°55'35.22"	300	2014-04-03	2014-07-06	2014-10-08
T86	24°59'4.27"	112°55'45.42"	24°59'14.61"	112°55'45.34"	300	2014-04-03	2014-07-09	2014-10-11
T87	24°59'12.88"	112°55'41.01"	24°59'22.57"	112°55'41.04"	300	2014-04-03	2014-07-09	2014-10-11
T88	24°59'6.40"	112°55'53.96"	24°59'16.04"	112°55'53.95"	300	2014-04-03	2014-07-09	2014-10-11
T89	24°59'19.29"	112°55'50.68"	24°59'32.22"	112°55'50.73"	400	2014-04-03	2014-07-09	2014-10-12
T90	24°59'9.63"	112°56'0.44"	24°59'19.39"	112°56'0.39"	300	2014-04-03	2014-07-09	2014-10-12
T91	24°59'15.99"	112°56'6.96"	24°59'25.71"	112°56'6.88"	300	2014-04-03	2014-07-09	2014-10-12
T92	24°59'19.20"	112°56'13.38"	24°59'29.02"	112°56'13.39"	300	2014-04-05	2014-07-11	2014-10-13
T93	24°59'32.25"	112°56'23.08"	24°59'42.08"	112°56'23.11"	300	2014-04-05	2014-07-11	2014-10-13
T94	24°59'8.85"	112°56'29.60"	24°59'19.02"	112°56'29.58"	300	2014-04-05	2014-07-11	2014-10-13
T95	24°59'9.57"	112°56'36.08"	24°59'19.28"	112°56'36.04"	300	2014-04-05	2014-07-11	2014-10-13
T96	24°59'12.73"	112°56'45.77"	24°59'22.62"	112°56'45.78"	300	2014-04-05	2014-07-11	2014-10-13
T97	24°59'12.70"	112°56'55.50"	24°59'22.66"	112°56'55.44"	300	2014-04-05	2014-07-11	2014-10-13
T98	24°59'12.70"	112°57'5.14"	24°59'22.62"	112°57'5.11"	300	2014-04-05	2014-07-11	2014-10-14
T99	24°59'9.73"	112°56'52.18"	24°59'0.01"	112°56'52.19"	300	2014-04-05	2014-07-11	2014-10-14
T100	24°59'9.72"	112°56'42.44"	24°58'59.86"	112°56'42.51"	300	2014-04-06	2014-07-13	2014-10-14
T101	24°59'6.45"	112°56'32.85"	24°58'56.75"	112°56'32.84"	300	2014-04-06	2014-07-13	2014-10-14
T102	24°59'6.52"	112°56'23.15"	24°58'56.79"	112°56'23.05"	300	2014-04-06	2014-07-13	2014-10-14
T103	24°59'8.62"	112°56'10.14"	24°58'59.23"	112°56'10.14"	300	2014-04-06	2014-07-13	2014-10-14
T104	24°59'6.53"	112°56'2.19"	24°58'56.74"	112°56'2.28"	300	2014-04-06	2014-07-13	2014-10-15
T105	24°59'2.07"	112°55'48.15"	24°58'58.95"	112°55'38.22"	300	2014-04-06	2014-07-13	2014-10-15
T106	24°58'58.25"	112°55'45.31"	24°58'54.55"	112°55'45.62"	110	2014-04-07	2014-07-14	2014-10-15
T107	24°58'56.75"	112°55'21.56"	24°58'50.32"	112°55'21.59"	200	2014-04-07	2014-07-14	2014-10-17
T108	24°58'45.13"	112°55'52.30"	24°58'44.89"	112°55'45.85"	180	2014-04-07	2014-07-14	2014-10-17
T109	24°58'40.58"	112°56'3.61"	24°58'34.07"	112°56'3.61"	200	2014-04-19	2014-07-16	2014-10-17
T110	24°58'45.87"	112°56'11.80"	24°58'50.82"	112°56'11.91"	150	2014-04-15	2014-07-16	2014-10-19
T111	24°58'43.75"	112°56'19.82"	24°58'43.76"	112°56'26.27"	200	2014-04-15	2014-07-16	2014-10-19
T112	24°58'39.54"	112°56'21.91"	24°58'41.46"	112°56'32.72"	300	2014-04-15	2014-07-19	2014-10-19
T113	24°58'33.28"	112°56'18.97"	24°58'30.39"	112°56'27.06"	200	2014-04-19	2014-07-19	2014-10-21
T114	24°58'28.80"	112°56'25.26"	24°58'28.91"	112°56'35.01"	270	2014-04-10	2014-07-19	2014-10-21
T115	24°58'27.57"	112°56'45.56"	24°58'27.62"	112°56'55.40"	300	2014-04-10	2014-07-19	2014-10-21
T116	24°58'33.99"	112°57'0.80"	24°58'34.01"	112°57'10.85"	300	2014-04-10	2014-07-19	2014-10-22
T117	24°58'43.72"	112°57'8.30"	24°58'43.74"	112°57'18.07"	300	2014-04-11	2014-07-19	2014-10-22
T118	24°58'50.19"	112°57'11.55"	24°58'50.23"	112°57'21.24"	300	2014-04-11	2014-07-20	2014-10-22
T119	24°58'53.47"	112°57'24.42"	24°58'53.45"	112°57'34.31"	300	2014-04-11	2014-07-20	2014-10-22
T120	24°58'56.73"	112°57'47.21"	24°58'56.72"	112°57'37.51"	300	2014-04-11	2014-07-20	2014-10-22
T121	24°58'25.20"	112°56'18.20"	24°58'21.19"	112°56'12.55"	200	2014-04-12	2014-07-21	2014-10-23
T122	24°58'24.27"	112°56'27.24"	24°58'24.27"	112°56'34.45"	200	2014-04-12	2014-07-21	2014-10-23
T123	24°58'21.15"	112°56'30.80"	24°58'21.12"	112°56'35.39"	130	2014-04-12	2014-07-21	2014-10-25
T124	24°58'17.73"	112°56'33.32"	24°58'8.04"	112°56'33.50"	300	2014-04-12	2014-07-22	2014-10-25
T125	24°58'14.66"	112°56'45.74"	24°58'4.99"	112°56'45.74"	300	2014-04-12	2014-07-22	2014-10-25
T126	24°58'14.62"	112°57'1.95"	24°58'21.03"	112°57'1.97"	200	2014-04-12	2014-07-22	2014-10-27
T127	24°58'11.31"	112°57'8.37"	24°58'21.03"	112°57'8.38"	300	2014-04-15	2014-07-24	2014-10-27
T128	24°58'14.62"	112°57'14.86"	24°58'24.31"	112°57'14.87"	300	2014-04-15	2014-07-24	2014-10-27
T129	24°58'1.59"	112°57'24.50"	24°58'1.68"	112°57'34.29"	300	2014-04-15	2014-07-24	2014-10-27
T130	24°57'55.18"	112°57'31.00"	24°57'55.21"	112°57'40.77"	300	2014-04-15	2014-07-24	2014-10-27
T131	24°57'52.00"	112°57'44.03"	24°57'51.98"	112°57'53.71"	300	2014-04-15	2014-07-24	2014-10-27
T132	24°57'45.51"	112°57'47.05"	24°57'45.50"	112°57'57.00"	300	2014-04-15	2014-07-24	2014-10-28
T133	24°58'1.65"	112°57'40.52"	24°58'1.63"	112°57'50.40"	300	2014-04-16	2014-07-25	2014-10-28
T134	24°58'11.39"	112°57'31.86"	24°58'11.39"	112°57'41.74"	300	2014-04-16	2014-07-25	2014-10-28
T135	24°58'19.61"	112°57'34.19"	24°58'19.69"	112°57'43.97"	300	2014-04-16	2014-07-25	2014-10-28
T136	24°58'24.34"	112°57'40.70"	24°58'24.32"	112°57'50.37"	300	2014-04-16	2014-07-25	2014-10-28
T137	24°58'17.91"	112°57'47.19"	24°58'17.89"	112°57'56.97"	300	2014-04-16	2014-07-25	2014-10-29
T138	24°58'21.12"	112°57'56.99"	24°58'21.14"	112°58'6.64"	300	2014-04-16	2014-07-25	2014-10-29
T139	24°58'11.38"	112°58'0.04"	24°58'11.35"	112°58'9.88"	300	2014-04-18	2014-07-27	2014-10-29
T140	24°58'4.87"	112°57'53.61"	24°58'4.88"	112°58'3.38"	300	2014-04-18	2014-07-27	2014-10-29
T141	24°57'48.64"	112°58'3.49"	24°57'55.16"	112°58'3.45"	200	2014-04-18	2014-07-27	2014-10-29
T142	24°57'51.86"	112°58'13.18"	24°57'58.39"	112°58'13.09"	200	2014-04-18	2014-07-27	2014-10-29
T143	24°57'55.14"	112°58'16.45"	24°58'1.63"	112°58'16.40"	200	2014-04-18	2014-07-27	2014-10-30
T144	24°57'55.17"	112°58'22.87"	24°58'1.57"	112°58'22.90"	200	2014-04-18	2014-07-27	2014-10-30
T145	24°57'48.74"	112°57'7.05"	24°57'48.71"	112°57'0.36"	150	2014-04-19	2014-07-30	2014-10-30
T146	24°57'42.27"	112°57'6.94"	24°57'42.27"	112°57'0.39"	200	2014-04-19	2014-07-30	2014-10-30
T147	24°57'39.12"	112°57'5.18"	24°57'32.60"	112°57'5.21"	200	2014-04-19	2014-07-30	2014-10-30
T148	24°57'35.75"	112°57'27.83"	24°57'35.76"	112°57'34.23"	200	2014-04-19	2014-07-30	2014-10-31
T149	24°57'29.26"	112°57'30.94"	24°57'29.26"	112°57'37.47"	200	2014-04-19	2014-07-30	2014-10-31
T150	24°57'19.56"	112°57'39.49"	24°57'26.06"	112°57'39.31"	200	2014-04-19	2014-07-30	2014-10-31
T151	24°57'20.28"	112°57'42.86"	24°57'27.01"	112°57'42.76"	200	2015-04-05	2015-07-03	2015-10-04
T152	24°57'21.26"	112°57'45.99"	24°57'31.32"	112°57'45.85"	300	2015-04-05	2015-07-03	2015-10-04
T153	24°57'25.04"	112°57'53.72"	24°57'31.51"	112°57'53.71"	200	2015-04-05	2015-07-03	2015-10-04
T154	24°57'23.51"	112°58'3.44"	24°57'30.09"	112°58'3.45"	200	2015-04-05	2015-07-03	2015-10-04
T155	24°57'25.94"	112°58'9.88"	24°57'35.72"	112°58'9.96"	300	2015-04-05	2015-07-03	2015-10-04
T156	24°57'32.37"	112°58'19.60"	24°57'42.18"	112°58'19.65"	300	2015-04-05	2015-07-03	2015-10-04
T157	24°57'29.15"	112°58'29.34"	24°57'38.95"	112°58'29.36"	300	2015-04-06	2015-07-04	2015-10-05
T158	24°57'35.61"	112°58'39.12"	24°57'45.59"	112°58'39.09"	300	2015-04-06	2015-07-04	2015-10-05
T159	24°57'16.26"	112°58'22.87"	24°57'22.70"	112°58'22.88"	200	2015-04-06	2015-07-04	2015-10-05
T160	24°57'16.33"	112°58'30.64"	24°57'22.77"	112°58'30.69"	200	2015-04-06	2015-07-04	2015-10-05
T161	24°57'16.25"	112°58'35.83"	24°57'22.83"	112°58'35.82"	200	2015-04-06	2015-07-04	2015-10-05
T162	24°57'19.51"	112°58'38.23"	24°57'26.03"	112°58'38.19"	200	2015-04-06	2015-07-04	2015-10-05
T163	24°57'12.47"	112°58'44.59"	24°57'23.40"	112°58'44.75"	300	2015-04-07	2015-07-06	2015-10-06
T164	24°57'9.82"	112°58'55.27"	24°57'19.52"	112°58'55.27"	300	2015-04-07	2015-07-06	2015-10-06
T165	24°57'3.42"	112°58'52.01"	24°56'56.97"	112°58'52.04"	200	2015-04-07	2015-07-06	2015-10-06
T166	24°57'13.12"	112°58'39.07"	24°57'3.50"	112°58'39.08"	300	2015-04-07	2015-07-06	2015-10-06
T167	24°57'14.03"	112°58'29.33"	24°57'4.07"	112°58'29.40"	200	2015-04-07	2015-07-06	2015-10-06
T168	24°57'13.15"	112°58'22.83"	24°57'6.74"	112°58'22.91"	200	2015-04-07	2015-07-06	2015-10-06
T169	24°57'16.40"	112°58'9.95"	24°57'6.71"	112°58'9.97"	300	2015-04-10	2015-07-07	2015-10-07
T170	24°57'22.57"	112°58'1.71"	24°57'12.93"	112°58'1.89"	300	2015-04-10	2015-07-07	2015-10-07
T171	24°57'17.77"	112°57'52.90"	24°57'10.91"	112°57'52.81"	200	2015-04-10	2015-07-07	2015-10-07
T172	24°57'13.35"	112°57'43.99"	24°57'3.56"	112°57'44.05"	300	2015-04-10	2015-07-07	2015-10-07
T173	24°56'56.91"	112°57'40.78"	24°56'56.96"	112°57'50.41"	300	2015-04-10	2015-07-07	2015-10-07
T174	24°56'53.71"	112°57'40.77"	24°56'43.99"	112°57'40.83"	300	2015-04-10	2015-07-07	2015-10-07
T175	24°56'53.72"	112°57'50.53"	24°56'47.28"	112°57'50.55"	200	2015-04-11	2015-07-09	2015-10-08
T176	24°56'53.84"	112°57'34.41"	24°56'53.80"	112°57'24.69"	300	2015-04-11	2015-07-09	2015-10-08
T177	24°57'13.12"	112°57'34.32"	24°57'6.64"	112°57'34.38"	200	2015-04-11	2015-07-09	2015-10-08
T178	24°57'25.89"	112°57'24.57"	24°57'16.35"	112°57'24.58"	300	2015-04-11	2015-07-09	2015-10-08
T179	24°57'16.35"	112°57'21.32"	24°57'6.70"	112°57'21.42"	300	2015-04-11	2015-07-09	2015-10-08
T180	24°57'13.14"	112°57'11.65"	24°57'6.60"	112°57'11.64"	200	2015-04-11	2015-07-09	2015-10-08
T181	24°57'22.90"	112°56'58.70"	24°57'13.14"	112°56'58.69"	300	2015-04-12	2015-07-12	2015-10-09
T182	24°57'13.17"	112°56'45.74"	24°57'6.74"	112°56'45.72"	200	2015-04-12	2015-07-12	2015-10-09
T183	24°57'9.92"	112°56'36.00"	24°57'3.48"	112°56'36.06"	200	2015-04-12	2015-07-12	2015-10-09
T184	24°57'2.99"	112°56'15.14"	24°57'2.95"	112°56'24.92"	300	2015-04-12	2015-07-12	2015-10-09
T185	24°57'0.40"	112°56'13.35"	24°57'0.55"	112°56'22.97"	300	2015-04-12	2015-07-12	2015-10-09
T186	24°57'9.26"	112°56'13.34"	24°57'9.03"	112°56'6.87"	200	2015-04-12	2015-07-12	2015-10-09
T187	24°57'0.13"	112°56'0.46"	24°57'6.57"	112°56'0.43"	200	2015-04-13	2015-07-14	2015-10-11
T188	24°57'0.20"	112°55'55.81"	24°57'6.57"	112°55'55.92"	200	2015-04-13	2015-07-14	2015-10-11
T189	24°56'56.84"	112°55'47.47"	24°57'9.70"	112°55'47.48"	400	2015-04-13	2015-07-14	2015-10-15
T190	24°57'5.41"	112°55'46.55"	24°57'5.59"	112°55'39.88"	200	2015-04-13	2015-07-14	2015-10-15
T191	24°57'3.41"	112°55'31.14"	24°56'56.95"	112°55'31.02"	200	2015-04-13	2015-07-14	2015-10-16
T192	24°56'57.19"	112°55'28.02"	24°56'47.27"	112°55'28.07"	300	2015-04-13	2015-07-15	2015-10-16
T193	24°56'56.98"	112°55'35.97"	24°56'47.31"	112°55'36.04"	300	2015-04-14	2015-07-15	2015-10-19
T194	24°56'59.27"	112°55'39.05"	24°56'52.75"	112°55'38.98"	200	2015-04-14	2015-07-15	2015-10-19
T195	24°57'5.42"	112°55'31.20"	24°57'9.81"	112°55'31.10"	200	2015-04-14	2015-07-17	2015-10-19
T196	24°57'0.15"	112°55'34.53"	24°57'6.58"	112°55'34.46"	200	2015-04-14	2015-07-17	2015-10-19
T197	24°57'12.01"	112°55'33.38"	24°57'8.19"	112°55'39.18"	200	2015-04-18	2015-07-17	2015-10-19
T198	24°56'57.01"	112°55'21.57"	24°56'47.30"	112°55'21.57"	300	2015-04-18	2015-07-17	2015-10-19
T199	24°57'2.72"	112°59'11.44"	24°57'9.35"	112°59'11.45"	200	2016-04-02	2016-07-05	2016-10-05
T200	24°57'3.37"	112°59'16.22"	24°57'9.82"	112°59'16.12"	200	2016-04-02	2016-07-05	2016-10-05
T201	24°56'58.26"	112°59'19.85"	24°57'5.28"	112°59'19.63"	200	2016-04-02	2016-07-07	2016-10-05
T202	24°57'3.33"	112°59'29.77"	24°57'9.79"	112°59'29.61"	200	2016-04-02	2016-07-09	2016-10-08
T203	24°57'8.09"	112°59'35.16"	24°57'8.21"	112°59'41.50"	200	2016-04-02	2016-07-05	2016-10-08
T204	24°57'0.08"	112°59'30.85"	24°57'0.10"	112°59'40.60"	300	2016-04-02	2016-07-15	2016-10-10
T205	24°56'55.74"	112°59'30.29"	24°56'56.06"	112°59'40.18"	300	2016-04-03	2016-07-15	2016-10-10
T206	24°56'45.56"	112°59'32.48"	24°56'45.66"	112°59'39.05"	200	2016-04-03	2016-07-15	2016-10-10
T207	24°56'34.33"	112°59'30.87"	24°56'34.27"	112°59'24.40"	200	2016-04-03	2016-07-16	2016-10-11
T208	24°56'43.98"	112°59'28.88"	24°56'43.97"	112°59'22.22"	200	2016-04-03	2016-07-16	2016-10-11
T209	24°56'37.51"	112°58'55.34"	24°56'31.05"	112°58'55.32"	200	2016-04-03	2016-07-16	2016-10-11
T210	24°56'34.24"	112°58'29.41"	24°56'43.98"	112°58'29.46"	300	2016-04-03	2016-07-16	2016-10-11
T211	24°56'27.85"	112°58'16.52"	24°56'37.52"	112°58'16.46"	300	2016-04-05	2016-07-18	2016-10-12
T212	24°56'27.78"	112°58'9.95"	24°56'37.49"	112°58'10.07"	300	2016-04-05	2016-07-18	2016-10-12
T213	24°56'21.28"	112°57'53.76"	24°56'31.07"	112°57'53.76"	300	2016-04-05	2016-07-18	2016-10-12
T214	24°56'14.76"	112°57'34.45"	24°56'24.54"	112°57'34.37"	300	2016-04-05	2016-07-18	2016-10-12
T215	24°56'5.16"	112°57'21.49"	24°56'11.62"	112°57'21.51"	200	2016-04-05	2016-07-18	2016-10-12
T216	24°56'8.41"	112°57'14.86"	24°56'14.78"	112°57'15.02"	200	2016-04-05	2016-07-18	2016-10-12
T217	24°55'53.43"	112°56'13.44"	24°55'46.78"	112°56'13.48"	200	2016-04-06	2016-07-20	2016-10-13
T218	24°55'52.21"	112°56'3.65"	24°55'45.68"	112°56'3.71"	200	2016-04-06	2016-07-20	2016-10-13
T219	24°55'50.07"	112°55'53.95"	24°55'43.38"	112°55'53.95"	200	2016-04-06	2016-07-20	2016-10-13
T220	24°55'48.22"	112°55'44.33"	24°55'38.49"	112°55'44.44"	200	2016-04-06	2016-07-20	2016-10-13
T221	24°55'46.35"	112°55'31.42"	24°55'39.70"	112°55'31.36"	200	2016-04-06	2016-07-20	2016-10-13
T222	24°55'45.71"	112°55'24.86"	24°55'35.98"	112°55'24.92"	300	2016-04-06	2016-07-20	2016-10-13
T223	24°55'45.71"	112°55'15.28"	24°55'39.18"	112°55'15.19"	200	2016-04-07	2016-07-21	2016-10-14
T224	24°56'8.46"	112°55'18.35"	24°56'18.06"	112°55'18.56"	300	2016-04-07	2016-07-21	2016-10-14
T225	24°56'8.36"	112°55'8.92"	24°56'18.07"	112°55'8.71"	300	2016-04-07	2016-07-21	2016-10-14
T226	24°56'24.55"	112°55'12.07"	24°56'31.03"	112°55'12.11"	200	2016-04-07	2016-07-21	2016-10-14
T227	24°56'24.55"	112°55'2.32"	24°56'31.12"	112°55'2.29"	200	2016-04-07	2016-07-21	2016-10-14
T228	24°56'11.64"	112°54'55.76"	24°56'21.36"	112°54'55.63"	300	2016-04-07	2016-07-21	2016-10-14
T229	24°56'14.82"	112°54'46.01"	24°56'24.64"	112°54'46.06"	300	2016-04-10	2016-07-22	2016-10-15
T230	24°56'24.54"	112°54'39.68"	24°56'34.28"	112°54'39.53"	300	2016-04-10	2016-07-22	2016-10-15
T231	24°56'31.04"	112°54'46.16"	24°56'40.78"	112°54'46.10"	300	2016-04-10	2016-07-22	2016-10-15
T232	24°56'31.00"	112°54'52.57"	24°56'37.57"	112°54'52.53"	200	2016-04-10	2016-07-22	2016-10-15
T233	24°56'30.95"	112°54'33.16"	24°56'37.49"	112°54'33.16"	200	2016-04-10	2016-07-22	2016-10-15
T234	24°56'40.77"	112°54'26.59"	24°56'47.22"	112°54'26.67"	200	2016-04-10	2016-07-22	2016-10-15
T235	24°56'47.36"	112°55'8.63"	24°56'37.65"	112°55'8.63"	300	2016-04-11	2016-07-24	2016-10-17
T236	24°56'47.29"	112°54'58.91"	24°56'40.87"	112°54'58.89"	200	2016-04-11	2016-07-24	2016-10-17
T237	24°57'0.28"	112°54'58.93"	24°57'0.18"	112°54'52.45"	200	2016-04-11	2016-07-24	2016-10-17
T238	24°56'53.71"	112°54'58.91"	24°56'53.78"	112°54'53.96"	150	2016-04-11	2016-07-24	2016-10-17
T239	24°57'6.68"	112°55'5.43"	24°57'6.66"	112°54'55.65"	300	2016-04-11	2016-07-24	2016-10-17
T240	24°57'16.42"	112°54'58.92"	24°57'16.42"	112°54'49.18"	300	2016-04-11	2016-07-24	2016-10-17
T241	24°57'19.63"	112°54'58.96"	24°57'19.61"	112°54'52.46"	200	2016-04-12	2016-07-25	2016-10-19
T242	24°57'22.85"	112°55'5.41"	24°57'22.86"	112°54'58.91"	200	2016-04-12	2016-07-25	2016-10-19
T243	24°57'29.35"	112°54'58.90"	24°57'29.32"	112°54'52.44"	200	2016-04-12	2016-07-25	2016-10-19
T244	24°57'35.93"	112°54'58.92"	24°57'35.92"	112°54'49.24"	300	2016-04-12	2016-07-25	2016-10-19
T245	24°57'47.28"	112°55'3.43"	24°57'47.60"	112°54'56.49"	200	2016-04-12	2016-07-25	2016-10-19
T246	24°57'45.48"	112°54'55.68"	24°57'45.62"	112°54'45.95"	300	2016-04-12	2016-07-25	2016-10-19
T247	24°58'8.31"	112°53'37.73"	24°58'17.91"	112°53'37.88"	300	2016-04-15	2016-07-27	2016-10-20
T248	24°58'4.96"	112°53'34.63"	24°57'58.42"	112°53'34.84"	300	2016-04-15	2016-07-27	2016-10-20
T249	24°58'4.93"	112°53'44.39"	24°58'14.62"	112°53'44.40"	300	2016-04-15	2016-07-27	2016-10-20
T250	24°57'58.47"	112°53'50.86"	24°57'48.68"	112°53'50.78"	300	2016-04-15	2016-07-27	2016-10-20
T251	24°58'1.52"	112°53'50.72"	24°58'8.06"	112°53'50.94"	200	2016-04-15	2016-07-27	2016-10-20
T252	24°58'1.61"	112°53'57.19"	24°58'1.68"	112°54'3.60"	200	2016-04-15	2016-07-27	2016-10-20
T253	24°57'51.99"	112°53'54.08"	24°57'51.92"	112°54'3.63"	300	2016-04-16	2016-07-28	2016-10-21
T254	24°57'45.48"	112°54'7.19"	24°57'45.50"	112°54'13.55"	200	2016-04-16	2016-07-28	2016-10-21
T255	24°57'42.50"	112°53'50.83"	24°57'35.88"	112°53'50.90"	300	2016-04-16	2016-07-28	2016-10-21
T256	24°57'35.90"	112°53'44.47"	24°57'29.46"	112°53'44.43"	200	2016-04-16	2016-07-28	2016-10-21
T257	24°57'32.53"	112°53'38.08"	24°57'32.59"	112°53'31.57"	200	2016-04-16	2016-07-28	2016-10-21
T258	24°57'39.03"	112°53'41.36"	24°57'39.03"	112°53'34.75"	200	2016-04-17	2016-07-30	2016-10-25
T259	24°57'45.51"	112°53'47.72"	24°57'45.49"	112°53'38.44"	260	2016-04-17	2016-07-30	2016-10-25
T260	24°57'58.52"	112°53'44.56"	24°57'51.97"	112°53'44.39"	200	2016-04-17	2016-07-30	2016-10-25
T261	24°57'55.12"	112°53'28.24"	24°57'55.34"	112°53'18.59"	300	2016-04-17	2016-07-30	2016-10-25
