# Supplementary material for: Habitat association in the critically endangered Mangshan pit viper (Protobothrops mangshanensis), a species endemic to China
Source: PeerJ. 2020 Jul 1;8:e9439. doi: 10.7717/peerj.9439 (PMC7334975; doi:10.7717/peerj.9439)
Supplement: Supplemental Information 3 — The raw data were obtained by measuring the habitat variables of the used plots and random plots, including the data of three seasons. [file peerj-08-9439-s003.xls]

## Sheet: Spring
Snake individual ID	Date of detection	Date of data collection	Plot category	Plot ID	Canopy cover (%)	Distance to water (m)	Elevation (m)	Fallen log density (number/100 m2)	Herb cover (%)	Herb height (cm)	Leaf litter cover (%)	Shrub density (trees/m2)	Shrub height (cm)	Slope gradient (°)	Tree density (trees/100 m2)
P6	2014-04-01	2015-04-05	used plot	P6SU1	47	30	850.9	5	7.5	17.6	67	5.2	121	29	10
P9	2014-04-02	2015-04-05	used plot	P9SU2	89.2	10	834	8	14.5	24	80	3.8	127	28.8	18
P11	2014-04-15	2015-04-07	used plot	P11SU3	75	10	1031	11	9	12.4	57	3.4	118	13.9	21
P13	2014-04-12	2015-04-08	used plot	P13SU4	39	20	1204	3	12	14.6	97.6	5.4	131	25	15
P15	2014-04-07	2015-04-10	used plot	P15SU5	63	15	1228	6	13	20.8	98	9.2	148	10	12
P16	2014-04-06	2015-04-12	used plot	P16SU6	91.6	15	902	3	14.5	15.6	83.2	9.6	148	12.6	27
P17	2013-04-08	2015-04-15	used plot	P17SU7	52	25	929	12	22	25	62	3	197.6	21	16
P19	2014-04-01	2015-04-16	used plot	P19SU8	76	20	1329	6	9	13.6	69	5.8	111	22.3	11
P20	2014-04-10	2015-04-16	used plot	P20SU9	77	15	1024	9	15	25.4	85	7.2	135.2	12	20
P24	2014-04-15	2015-04-17	used plot	P24SU10	88.6	10	993	11	12	25	98	7.4	198	5	14
P25	2014-04-19	2015-04-17	used plot	P25SU11	54.6	15	949	14	18	18.8	31	5.6	150.6	6	13
P26	2014-04-12	2015-04-17	used plot	P26SU12	85	5	892	8	11	15	96.6	15	136	13	24
P35	2014-04-12	2015-04-18	used plot	P35SU13	67	30	786.1	9	21	31	69	6.4	115	16.4	15
P45	2014-04-19	2015-04-20	used plot	P45SU14	58	2	1225.7	14	32	21.2	86	10.6	144	21.6	14
P49	2016-04-03	2016-04-05	used plot	P49SU15	86	12	867	11	15	20	77	7.2	115.2	22	26
P55	2015-04-12	2015-04-14	used plot	P55SU16	32	25	968	5	36	16	15.6	6.8	120	23.4	15
P56	2015-04-13	2015-04-14	used plot	P56SU17	78	30	1272.8	3	12	13	80	5.4	138	9	29
P58	2015-04-18	2015-04-19	used plot	P58SU18	72	10	1220	5	37	25.6	85	7.8	148	27.5	29
P59	2015-04-14	2015-04-16	used plot	P59SU19	82	15	1264	5	7.5	12	65	6.2	106	21.6	24
P60	2015-04-13	2015-04-15	used plot	P60SU20	66	20	1005	9	28	25.6	86	4.8	122	13	16
		2015-04-05	random plot	P6SR1	62	25	851.5	2	31	37.4	78	5.4	125.5	30.6	10
		2015-04-05	random plot	P9SR2	91.4	30	1052	5	45	77.6	88	4.6	198.3	25.6	10
		2015-04-07	random plot	P11SR3	56	20	1054	3	11	18.4	44	5.6	147.7	13.9	18
		2015-04-08	random plot	P13SR4	43	10	1195	3	35	13.4	95	6	103.5	38.9	11
		2015-04-10	random plot	P15SR5	80	20	1220.7	8	52	18.4	92	10.4	172	5	23
		2015-04-12	random plot	P16SR6	86.2	18	864	6	18	28.75	89.6	2.6	179.8	25.6	19
		2015-04-15	random plot	P17SR7	80	25	936	5	12	22.4	78	5.6	182.6	31	13
		2015-04-16	random plot	P19SR8	68	27	1341	2	16	20	88	11.8	106.4	22.6	16
		2015-04-16	random plot	P20SR9	66	30	1024	2	21	31	92	5.6	157.2	29.7	29
		2015-04-17	random plot	P24SR10	66	15	990.3	9	44	75	69	7.4	231	27.9	11
		2015-04-17	random plot	P25SR11	42	30	998.2	6	22.4	20.4	68	10	178.2	27	12
		2015-04-17	random plot	P26SR12	82.2	32	880	6	12	29.2	79	8.6	168.7	16.6	20
		2015-04-18	random plot	P35SR13	69	30	873.5	3	19	22	86	6.6	175.2	16.4	16
		2015-04-20	random plot	P45SR14	79	51	1276	8	21	40.6	91	9	159	36	24
		2016-04-05	random plot	P49SR15	74	30	850	5	41	98	100	2.6	153.5	38.4	16
		2015-04-14	random plot	P55SR16	90	51	978	3	24	26.8	64	13.6	162.3	39.8	14
		2015-04-14	random plot	P56SR17	65	25	1273	2	32	35.6	96	6	203.2	35.6	27
		2015-04-19	random plot	P58SR18	65	22	1216.5	5	16	39.4	89	9.6	156.5	23.8	14
		2015-04-16	random plot	P59SR19	83.6	25	618	8	40	33.6	96.6	8.4	117.2	32	24
		2015-04-15	random plot	P60SR20	79	18	1002	5	36	68	71	6.6	190	39.2	22

## Sheet: Summer
Snake individual ID	Date of detection	Date of data collection	Plot category	Plot ID	Canopy cover (%)	Distance to water (m)	Elevation (m)	Fallen log density (number/100 m2)	Herb cover (%)	Herb height (cm)	Leaf litter cover (%)	Shrub density (trees/m2)	Shrub height (cm)	Slope gradient (°)	Tree density (trees/100 m2)
P1	2012-07-02	2015-07-01	used plot	P1MU1	85.8	25	569	5	30	28	63	2.4	256.7	48	13
P2	2012-07-08	2015-07-01	used plot	P2MU2	91.4	10	583	12	25	35	81	4.8	239	39.6	12
P3	2012-07-09	2015-07-03	used plot	P3MU3	82.4	15	630.5	6	45	33.6	75.6	5.8	187.5	44.4	15
P4	2012-07-09	2015-07-03	used plot	P4MU4	85.6	20	620	3	15.4	13.5	71	1.2	167	22.6	20
P5	2013-07-01	2015-07-05	used plot	P5MU5	83.6	35	668	9	49	58	74	3	230	36	20
P7	2013-07-03	2015-07-05	used plot	P7MU6	79	10	701	3	51.2	34	88.6	5.8	210	22.4	15
P8	2013-07-05	2015-07-06	used plot	P8MU7	80.8	6	670	11	63.6	115	90.2	10.4	215	43.6	16
P10	2013-07-09	2015-07-09	used plot	P10MU8	88	7	685	8	5	11.25	91	3.8	212.2	12	27
P12	2014-07-06	2015-07-09	used plot	P12MU9	86.6	35	818	11	27	24	73.6	6	200	15.8	29
P14	2014-07-09	2015-07-10	used plot	P14MU10	86	7	834	11	40	34	78	3.8	180	38.6	8
P16	2014-07-13	2015-07-12	used plot	P16MU11	90.4	5	852	9	11.6	21.2	75.6	9.4	188	38.8	30
P18	2014-07-03	2015-07-15	used plot	P18MU12	86.6	15	902	5	36	28.6	93.4	3.4	182.5	40.4	27
P22	2014-07-14	2015-07-16	used plot	P22MU13	83.6	15	923	12	20.6	25	73	4.6	236	41.6	13
P23	2014-07-16	2015-07-17	used plot	P23MU14	92.4	25	970	8	27	32	57	2	214	42	21
P24	2014-07-16	2015-07-17	used plot	P24MU15	70.4	5	934	9	48	33	84	4.2	200	7.3	2.4
P25	2014-07-19	2015-07-20	used plot	P25MU16	87	10	949	11	44	44	85	6.6	234	40.9	13
P31	2014-07-21	2015-07-20	used plot	P31MU17	88	35	976	6	34	50	86	2.6	210	27.6	7
P33	2014-07-22	2015-07-23	used plot	P33MU18	91.6	35	999	9	7	16.33	97	10	174	15.6	13
P38	2014-07-24	2015-07-23	used plot	P38MU19	71.2	25	1041	8	53	34	68	6	150	59	6
P45	2015-07-03	2015-07-05	used plot	P45MU20	85.4	15	1205	3	51	19.4	94	1	137.5	37	19
P46	2015-07-04	2015-07-05	used plot	P46MU21	94.4	10	1303	3	18.6	16.4	99.6	14.2	150	5	16
P47	2016-07-05	2016-07-06	used plot	P47MU22	87	20	1356	2	7.4	18.25	100	18.2	162	19	20
P48	2016-07-07	2016-07-09	used plot	P48MU23	90	55	1387	5	6	12	95.2	12.2	184	36.5	30
P49	2016-07-15	2016-07-17	used plot	P49MU24	78	25	1351	2	23	23	76.6	4.6	136	39.3	11
P51	2016-07-09	2016-07-11	used plot	P51MU25	89.4	15	1367	3	20	24.5	82	12.4	125	41.2	27
P55	2015-07-12	2015-07-13	used plot	P55MU26	79	6	1248	5	56	23.4	72.4	10.4	157.5	31.6	19
P56	2015-07-14	2015-07-16	used plot	P56MU27	87.6	106	1272.8	6	7.6	12.5	100	3.8	211	0	29
P57	2015-07-14	2015-07-15	used plot	P57MU28	71.6	106	1245	14	39	61.5	100	14.8	148	29	26
P58	2015-07-17	2015-07-19	used plot	P58MU29	89.6	106	1264	12	5.2	13	100	22	154	5	34
P59	2015-07-17	2015-07-19	used plot	P59MU30	78	15	1207	11	50	39	88.6	9.6	178	27.5	19
P60	2015-07-15	2015-07-17	used plot	P60MU31	87.6	5	1228	6	17.8	6.4	98	26.4	196	10	16
		2015-07-01	random plot	P1MR1	71	30	577	3	67	35	80	0.2	230	34.4	13
		2015-07-01	random plot	P2MR2	77	15	607	2	65	36	64	0.6	215	32	12
		2015-07-03	random plot	P3MR3	85.6	20	616	3	35	25	70	2	160	20	15
		2015-07-03	random plot	P4MR4	86.2	25	614	3	49	35	93.8	9	152	22	11
		2015-07-05	random plot	P5MR5	88.8	40	643	2	54.4	39	76	1.6	196.7	0	9
		2015-07-05	random plot	P7MR6	80.6	15	695	5	36	27	66	8.2	195	18	17
		2015-07-06	random plot	P8MR7	81.8	11	676	9	11	13	92.8	4.6	196	10	35
		2015-07-09	random plot	P10MR8	85.6	12	682	3	20	26	98	5	134	40.7	29
		2015-07-09	random plot	P12MR9	75.6	40	826	4	37	32	65	2	162.5	16.2	27
		2015-07-10	random plot	P14MR10	88	12	843	3	29	42.5	75.6	3.8	178	36.4	28
		2015-07-12	random plot	P16MR11	84.2	10	852	3	69	72	81.6	1.4	166.5	41.6	16
		2015-07-15	random plot	P18MR12	79	20	852	6	68	29	66	6.6	160	58	10
		2015-07-16	random plot	P22MR13	65	20	881	9	27	33	95.6	6	181	60	2
		2015-07-17	random plot	P23MR14	91.6	30	931	6	20	21	80.6	4.8	185	30.8	30
		2015-07-17	random plot	P24MR15	89.2	10	932	7	18	24	81.6	7.4	190	31	13
		2015-07-20	random plot	P25MR16	85.6	15	933	6	18	26	91.2	8.4	222	25.2	13
		2015-07-20	random plot	P31MR17	86	40	981	8	58	56.6	56	2.6	194	56.8	15
		2015-07-23	random plot	P33MR18	90.2	40	999	11	18	18.5	73	2.6	165	57	13
		2015-07-23	random plot	P38MR19	81.6	30	1046	3	29	11.6	51	2.4	132	24.6	9
		2015-07-05	random plot	P45MR20	88.4	20	1207	5	70	21.6	93	1.2	122.5	37	19
		2015-07-05	random plot	P46MR21	89	15	1296	3	24.6	28	99.2	1.06	132.5	5	27
		2016-07-06	random plot	P47MR22	94	25	1346	2	8	13.8	94.6	3	280	25.2	31
		2016-07-09	random plot	P48MR23	87.2	60	1373	3	18.6	23	86	4.4	182.5	32.2	18
		2016-07-17	random plot	P49MR24	82.6	30	1353	3	22.6	20	80	9.8	113	42.6	11
		2016-07-11	random plot	P51MR25	86.4	20	1363	5	60	7.4	97	8.8	134	5	12
		2015-07-13	random plot	P55MR26	86.6	11	1276	6	31	45.6	96.6	2	200	36	24
		2015-07-16	random plot	P56MR27	67	111	1273	3	52	39.6	99.6	5.8	176	5	27
		2015-07-15	random plot	P57MR28	80.6	111	1253	3	15	19	96	5.2	194	36.4	22
		2015-07-19	random plot	P58MR29	87.6	111	1259	6	13.2	19	96.4	9.2	112.5	3	24
		2015-07-19	random plot	P59MR30	71	20	1207	5	17	12	92	2.4	152	23.8	10
		2015-07-17	random plot	P60MR31	83.4	10	1226	9	39	25.6	99.4	10.6	166	5	21

## Sheet: Autumn
Snake individual ID	Date of detection	Date of data collection	Plot category	Plot ID	Canopy cover (%)	Distance to water (m)	Elevation (m)	Fallen log density (number/100 m2)	Herb cover (%)	Herb height (cm)	Leaf litter cover (%)	Shrub density (trees/m2)	Shrub height (cm)	Slope gradient (°)	Tree density (trees/100 m2)
P1	2012-10-04	2015-10-05	used plot	P1AU1	77	20	569	5	26	53.25	61	3.4	252	48	13
P2	2012-10-10	2015-10-05	used plot	P2AU2	85	22	583	7	14	26.4	79.6	5.2	238	39.6	12
P3	2012-10-11	2015-10-06	used plot	P3AU3	70.6	18	630.5	6	34	19.6	65	5.2	126	44.4	15
P4	2012-10-13	2015-10-07	used plot	P4AU4	72	18	620	4	14	21.25	70	10.8	105	22.6	20
P5	2013-10-05	2015-10-08	used plot	P5AU5	73.6	27	668	5	35	44.2	67	9	286	36	20
P8	2013-10-15	2015-10-10	used plot	P8AU6	81	18	670	6	38	95	81	10.2	248	43.6	16
P10	2013-10-16	2015-10-11	used plot	P10AU7	83.6	19	685	6	4.6	20	92.6	3.2	216	12	27
P12	2014-10-08	2015-10-11	used plot	P12AU8	71.6	30	818	9	17	31.6	79	3.8	205	15.8	29
P14	2014-10-11	2015-10-12	used plot	P14AU9	83.6	22	834	6	30	41.2	80	9.6	170	38.6	8
P16	2014-10-15	2015-10-13	used plot	P16AU10	82	21	852	8	15	31.25	79.6	3.4	158	38.8	30
P19	2014-10-06	2015-10-15	used plot	P19AU11	68	32	902	9	55	69	93	3.8	210	40.4	27
P21	2014-10-17	2015-10-16	used plot	P21AU12	88	27	870	7	9.2	15.8	89.2	7	156	2.6	26
P24	2014-10-19	2015-10-17	used plot	P24AU13	85.4	18	934	8	12	20	87	10.2	198	7.3	2.4
P25	2014-10-21	2015-10-19	used plot	P25AU14	85.4	21	949	8	12	20	87	7.2	198	40.9	13
P31	2014-10-23	2015-10-19	used plot	P31AU15	79.2	21	976	11	21	26	88.2	3.6	105	27.6	7
P32	2014-10-25	2015-10-20	used plot	P32AU16	79.2	28	987	8	20.2	21.6	91	3	267	14.4	11
P35	2014-10-27	2015-10-20	used plot	P35AU17	74.6	18	1029	9	22.6	23	78	3.8	235	32	18
P40	2014-10-22	2015-10-22	used plot	P40AU18	75	22	1570	10	17.6	13.2	79.2	5.6	168	24	24
P41	2014-10-23	2015-10-23	used plot	P41AU19	71.2	29	1575	5	8.6	11	90	10.8	117	36.2	37
P42	2014-10-28	2015-10-23	used plot	P42AU20	31	35	1584	7	42	28	92	12	90.5	30	10
P45	2015-10-04	2015-10-05	used plot	P45AU21	72.6	27	1205	2	39	31	75	8.4	130	37	19
P46	2015-10-05	2015-10-07	used plot	P46AU22	84.8	21	1303	9	8	21.5	93.2	11.4	170	5	16
P47	2016-10-05	2016-10-06	used plot	P47AU23	78.6	28	1356	8	4.6	27.5	97	9.6	174	19	20
P48	2016-10-05	2016-10-06	used plot	P48AU24	76.6	29	1387	11	10	18	92.8	10.6	182	36.5	30
P49	2016-10-10	2016-10-12	used plot	P49AU25	68	37	1351	5	13	30	67	5.4	130	39.3	11
P51	2016-10-08	2016-10-10	used plot	P51AU26	74.6	21	1367	13	21.2	32	80	10.8	102	41.2	27
P55	2015-10-09	2015-10-11	used plot	P55AU27	55	28	1248	4	44	41	80.6	5	168	31.6	19
P56	2015-10-11	2015-10-13	used plot	P56AU28	86	33	1272.8	5	1.6	9	99	13	212	0	29
P59	2015-10-16	2015-10-18	used plot	P59AU29	79	27	1207	6	51	64	88	5.2	204	27.5	19
P60	2015-10-19	2015-10-21	used plot	P60AU30	60.6	21	1228	5	11.8	20	94	14	174	10	16
P61	2015-10-15	2015-10-17	used plot	P61AU31	63.6	13	1245	9	14.6	17	99	10	191	31	21
P62	2014-10-29	2015-10-25	used plot	P62AU32	49	29	1566	9	27	19	91	14.6	84.3	30.6	31
		2015-10-05	random plot	P1AR1	49	8	577	3	30	26.2	63.6	2	55	34.4	13
		2015-10-05	random plot	P2AR2	70	20	607	3	23	33	64	5.6	150	32	12
		2015-10-06	random plot	P3AR3	77	30	616	2	25	30	78	6.4	96	20	15
		2015-10-07	random plot	P4AR4	77.6	25	614	3	34	32.2	86	6.2	114	22	11
		2015-10-08	random plot	P5AR5	80.6	10	643	5	22.2	11.8	70	2.2	175	0	9
		2015-10-10	random plot	P8AR6	85	32	676	12	2.8	17.5	89	3	184	10	35
		2015-10-11	random plot	P10AR7	84.2	15	682	9	24	38	93	6.6	176.7	40.7	29
		2015-10-11	random plot	P12AR8	71.6	36	826	6	34	38.2	64	4.2	147.5	16.2	27
		2015-10-12	random plot	P14AR9	73	51	843	9	37	81	79	2.4	150	36.4	28
		2015-10-13	random plot	P16AR10	81.6	50	852	3	44	71	84	7.8	163.3	41.6	16
		2015-10-15	random plot	P19AR11	65.6	29	852	5	34	38	90.6	4.6	144.5	58	10
		2015-10-16	random plot	P21AR12	81	31	864	3	9	26.25	95.2	6.6	212.5	25.6	26
		2015-10-17	random plot	P24AR13	82.8	30	932	6	18.6	18.8	81.6	4.6	178	31	13
		2015-10-19	random plot	P25AR14	79.2	30	933	5	21	28	91.5	8.4	230	25.2	13
		2015-10-19	random plot	P31AR15	85	20	981	9	33	48	72	4.4	148	56.8	15
		2015-10-20	random plot	P32AR16	94	30	991	6	35	57.6	71.6	4.6	198	61.5	8
		2015-10-20	random plot	P35AR17	82.2	25	1058	3	10	4.6	85.6	6	164	21.9	24
		2015-10-22	random plot	P40AR18	60.2	33	1581	8	2	19	86	12	113	26	14
		2015-10-23	random plot	P41AR19	68	38	1496	3	21	28	95	12.2	102	15	15
		2015-10-23	random plot	P42AR20	71	38	1581	8	28	19.2	94	10.8	78.5	26	14
		2015-10-05	random plot	P45AR21	72.2	21	1207	3	50.6	25.4	85.6	8.2	166.5	37	19
		2015-10-07	random plot	P46AR22	77.6	23	1296	3	13.6	17	95.6	7	145	5	27
		2016-10-06	random plot	P47AR23	88.6	32	1346	5	1.6	20	93	3.2	206	25.2	31
		2016-10-06	random plot	P48AR24	86.6	10	1373	3	13	15.2	86.2	10	202.5	32.2	18
		2016-10-12	random plot	P49AR25	64.6	31	1353	3	18.6	26.6	93.2	12.8	142	42.6	11
		2016-10-10	random plot	P51AR26	86	51	1363	5	9.6	19.5	96	12.2	152	5	12
		2015-10-11	random plot	P55AR27	82.8	37	1276	7	25.6	34	96.6	3.2	140	36	24
		2015-10-13	random plot	P56AR28	67	72	1273	3	35	77	98	7.6	90.5	5	27
		2015-10-18	random plot	P59AR29	61	21	1207	9	19	32	93	11.2	172	23.8	10
		2015-10-21	random plot	P60AR30	78.6	35	1226	9	29	36	98	7.6	122	5	21
		2015-10-17	random plot	P61AR31	81.6	15	1252	5	7	21.6667	94	14	152	40	30
		2015-10-25	random plot	P62AR32	60.2	39	1581	8	2	19	86	12	135	26	14
